# Supplementary material for: Frequency and factors associated with carriage of multi-drug resistant commensal Escherichia coli among women attending antenatal clinics in Central India
Source: BMC Infect Dis. 2013 May 2;13:199. doi: 10.1186/1471-2334-13-199 (PMC3655905; doi:10.1186/1471-2334-13-199)
Supplement: Additional file 1 — Details of resistance mechanisms of the 35 multi-drug resistant E. coli among healthy women attending antenatal clinics in two hospitals in Ujjain, India. [file 1471-2334-13-199-S1.xls]

## Sheet: table
Isolate Number	MICs(μg/mL)					Beta lactamses genes				PMQR genes					Mutations in
	CIP	NOR	OF	CTX	CTZ	bla CTX-M	bla TEM	bla OXA	bla SHV	qnr A	qnr B	qnr S	aac(6')-ib-cr	qep A	gyr A	par C
C1	512	>512	128	512	32	bla CTX-M -15	bla TEM-1	-	-	-	-	-	-	-	D87N/S83L	S80I
C2	32	256	16	512	16	bla CTX-M -15	-	-	-	-	-	-	-	-	D87N/S83L	S80I
C3	256	512	64	>512	32	bla CTX-M -15	bla TEM-1	bla OXA-1	-	-	-	-	P	-	D87N/S83L	S80I
C4	256	512	64	128	32	bla CTX-M -15	bla TEM-1	bla OXA-1	-	-	-	-	P	-	D87N/S83L	S80I
C5	32	256	32	>512	32	bla CTX-M -15	-	-	-	-	-	-	-	-	D87N/S83L	S80I
C6	64	256	32	>512	32	bla CTX-M -15	bla TEM-1	-	-	-	-	-	P	-	D87N/S83L	S80I
C7	32	128	64	8	256	bla CTX-M -15	bla TEM-1	bla OXA-1	-	-	-	-	-	-	D87N/S83L	S80I
C8	32	16	8	>512	128	bla CTX-M -15	bla TEM-1	-	-	-	-	P	P	-	D87N/S83L	S80I
C9	256	512	32	>512	128	bla CTX-M -15	bla TEM-1	-	-	-	-	-	P	-	D87N/S83L	S80I
C10	128	512	32	>512	32	bla CTX-M -15	bla TEM-1	bla OXA-1	-	-	-	-	P	-	D87N/S83L	S80I
C11	128	512	32	>512	32	bla CTX-M -15	bla TEM-1	bla OXA-1	-	P	-	-	P	-	D87N/S83L	S80I
C12	64	>512	64	>512	32	bla CTX-M -15	bla TEM-1	bla OXA-1	-	-	-	-	P	-	D87N/S83L	S80I
C13	256	128	64	>512	32	bla CTX-M -15	bla TEM-1	-	-	-	-	-	-	-	D87N/S83L	S80I
C14	128	512	128	<.125	0.25	-	bla TEM-1	-	-	-	-	-	-	-	D87N/S83L	S80I
C15	16	512	16	32	32	-	bla TEM-1	bla OXA-1	-	-	-	-	P	-	D87N/S83L	S80I
C16	>512	>512	128	>512	32	bla CTX-M -15	bla TEM-1	-	-	-	-	-	P	-	D87N/S83L	S80I
C17	128	>512	64	>512	16	bla CTX-M -15	-	bla OXA-1	-	-	-	-	-	-	D87N/S83L	S80I
C18	256	>512	64	>512	64	-	bla TEM-1	-	-	-	-	-	P	-	D87N/S83L	S80I
C19	32	128	64	>512	64	bla CTX-M -15	bla TEM-1	bla OXA-1	-	-	-	-	P	-	D87N/S83L	S80I
C20	32	512	32	16	32	bla CTX-M -15	bla TEM-1	bla OXA-1	-	-	-	P	-	-	D87N/S83L	S80I
C21	128	512	32	>512	32	bla CTX-M -15	bla TEM-1	bla OXA-1	-	-	-	-	P	-	D87N/S83L	S80I
C22	64	512	32	128	16	bla CTX-M -15	-	bla OXA-1	-	-	-	-	P	-	D87N/S83L	S80I
C23	64	>512	128	2	64	-	bla TEM-1	-	-	-	-	-	P	-	D87N/S83L	S80I
C24	256	512	64	>512	64	bla CTX-M -15	bla TEM-1	bla OXA-1	-	-	-	-	P	-	D87N/S83L	S80I
C25	256	>512	256	16	16	-	-	-	-	-	-	-	P	-	D87N/S83L	S80I
C26	128	512	32	>512	32	bla CTX-M -15	-	bla OXA-1	-	-	-	-	P	-	D87N/S83L	S80I
C27	128	512	32	>512	128	bla CTX-M -15	bla TEM-1	-	-	-	-	-	P	-	D87N/S83L	S80I
C28	32	512	32	>512	128	bla CTX-M -15	-	bla OXA-1	-	-	-	-	P	-	D87N/S83L	S80I
C29	256	>512	64	>512	256	bla CTX-M -15	-	-	-	-	-	-	P	-	D87N/S83L	S80I
C30	128	512	64	32	64	-	-	-	-	-	-	-	-	-	D87N/S83L	S80I
C31	32	128	64	>512	32	-	bla TEM-1	bla OXA-1	-	-	-	-	P	-	D87N/S83L	S80I
C32	128	256	128	0.5	0.5	-	bla TEM-1	bla OXA-1	-	-	-	-	-	-	D87N/S83L	S80I
C33	32	16	8	<.125	<.125	-	bla TEM-1	-	-	-	-	-	P	-	D87N/S83L	NIL
C34	128	512	64	>512	32	bla CTX-M -15	bla TEM-1	bla OXA-1	-	-	-	-	-	-	D87N/S83L	S80I
C35	256	>512	64	>512	64	bla CTX-M -15	bla TEM-1	bla OXA-1	-	-	-	-	-	-	D87N/S83L	S80I

## Sheet: mic
	ccip	NOR	OF	CTX	CTZ
1	16	16	8	0.125	0.125
2	32	16	8	0.125	0.25
3	32	128	16	0.5	0.5
4	32	128	16	2	16
5	32	128	32	8	16
6	32	128	32	16	16
7	32	256	32	16	16
8	32	256	32	32	32
9	32	256	32	32	32
10	32	256	32	128	32
11	64	512	32	128	32
12	64	512	32	512	32
13	64	512	32	512	32
14	64	512	32	512	32
15	128	512	32	512	32
16	128	512	64	512	32
17	128	512	64	512	32
18	128	512	64	512	32
19	128	512	64	512	32
20	128	512	64	512	32
21	128	512	64	512	32
22	128	512	64	512	32
23	128	512	64	512	32
24	128	512	64	512	64
25	256	512	64	512	64
26	256	512	64	512	64
27	256	512	64	512	64
28	256	512	64	512	64
29	256	512	64	512	64
30	256	512	128	512	128
31	256	512	128	512	128
32	256	512	128	512	128
33	256	512	128	512	128
34	512	512	128	512	256
35	512	512	256	512	256
